# Supplementary material for: Risk and Status of Gastrointestinal Cancer According to the International Standard Industrial Classification in Korean Workers
Source: Cancers (Basel). 2022 Oct 21;14(20):5164. doi: 10.3390/cancers14205164 (PMC9600415; doi:10.3390/cancers14205164)
Supplement: Supplementary file 1 [file cancers-14-05164-s001.zip]

Archive with 1 entries (1 files):
- cancers-1930917-supplementary.pdf
